# Supplementary material for: Comparison of Next-Generation Sequencing, Real-Time PCR and HRM-PCR for Helicobacter pylori Detection in Pediatric Biopsies
Source: Microorganisms. 2025 Oct 13;13(10):2344. doi: 10.3390/microorganisms13102344 (PMC12566025; doi:10.3390/microorganisms13102344)
Supplement: Supplementary file 1 [file microorganisms-13-02344-s001.zip]

Archive with 1 entries (1 files):
- microorganisms-3877025-supplementary.pdf
